# Supplementary material for: Improving AI-Based Clinical Decision Support Systems and Their Integration Into Care From the Perspective of Experts: Interview Study Among Different Stakeholders
Source: JMIR Med Inform. 2025 Jul 7;13:e69688. doi: 10.2196/69688 (PMC12280832; doi:10.2196/69688)
Supplement: Multimedia Appendix 4 [file medinform_v13i1e69688_app4.xlsx]

## Sheet: Tabelle1  
		category	Improvement approach	Improvement
		Technology	Quality	Trust is built over time through security and quality (Medical product consultant)	Gaining acceptance over time through product quality (Medical product consultant)	Benefits of the systems must at least meet the gold standard (Representative of health insurance fund)	Outputs must be scientific, evidence-based and reliable (Caregiver representative)	System reliability must be ensured (Caregiver representative)
				Periodic testing of the systems against a validation data set (Medical product consultant)	Quality checks for newly trained or further trained systems (Developer of AI-based CDSS)	Validity testing with sampling procedures or test loops (Representative of quality assurance)	Monitoring and quality assessment of self-learning systems (Developer of AI-based CDSS)	The system must be able to identify false positives and false negatives (Developer of AI-based CDSS)
				Building trust through the design of technology and regulations (Representative of an ethics committee)	No incorrect recommendations for action when implementing S3 or S2 guidelines (Physician representative (Intensive care))	Finding the right balance between sensitivity and specificity to avoid alarm fatigue (Physician representative (Intensive care))	Oversight process that ensures AI makes recommendations in accordance with current capabilities and quality requirements (Representative of quality assurance)
			Transparency	Avoid black-box character of the AI (Developer of AI-based CDSS)	Present AI decisions transparently so that any errors in the decision chain can be traced (Caregiver representative)	Traceability of the AI's decision making process should be a given in case of "strange feelings" (Caregiver representative)	Traceability of decisions (e.g. heat maps) (Representative of an ethics committee)	Stop self-learning development when comprehension stops (Representative of quality management)
				Creating transparency in AI system decisions (Medical product consultant)	Identification of decisive parameters (Medical product consultant)	Be transparent about how AI makes decisions (Medical product consultant)	Systems should not require a great deal of prior knowledge and explainability must be well prepared (Medical product consultant)	Transparency of functionality and regular checks (Caregiver representative)
			Updates	Regularly update systems with new data and guidelines (Caregiver representative)	Ongoing expert review and adjustment of the algorithm (Representative of quality assurance)	Sensible implementation of user feedback (Representative of quality management)	Oversight of self-learning system development by technical experts (Developer of AI-based CDSS)
			Individualization	Developed system does not have to be 100% perfect, because only individual customization makes it perfect (Developer of AI-based CDSS)	Preclinical development not conclusively feasible, as individual adaptation to hospitals is necessary (Developer of AI-based CDSS)	Customization of the systems for individual hospitals (Developer of AI-based CDSS)	Importing models from the USA and optimizing them for local use (Researcher – AI in healthcare)	Standardization of systems is necessary in order to be able to use them across locations (Physician representative (Intensive care))
			Usability	Consideration of usability (Representative of health insurance fund)	Simple and concurrent use of AI for bedside conversations (Representative of quality assurance)	Newer systems have "cooler designs" that don't drive you to despair (Caregiver representative)	Using usability design to guide users to relevant things (Medical product consultant)	Consideration of user skills and knowledge gaps in system design (Medical product consultant)
			Development phase	The more the systems are trained, the fewer errors occur (Developer of AI-based CDSS)	Multiple checking of false positives and false negatives in training mode (Developer of AI-based CDSS)	Avoidance of false alarms through sufficient development time (Caregiver representative)	Fix causes for identified errors (Caregiver representative)	Weighing up sensitivity, specificity and overfitting (Medical product consultant)
				Early involvement of patient advocates in the development process (Patient representative)	Involving future users in the development phase (Caregiver representative)	Involvement of interdisciplinary experts in the development phase, e.g. through comments, testing of prototypes (Caregiver representative)	Development based on good data with the involvement of specialists (Caregiver representative)	Participatory development with users (Caregiver representative)
				Involve users in the implementation (Caregiver representative)	Define the question / target problem before development with the involvement of experts (Caregiver representative)	Open discourse with all relevant stakeholders (Caregiver representative)	Involvement of physicians in the target hospital for which the AI is being developed is required (Developer of AI-based CDSS)	Close cooperation with physicians in the context of conceptual design (Developer of AI-based CDSS)
				Doctors and IT managers must be convinced of the application (Developer of AI-based CDSS)	Independent process attendants during development (Patient representative)	Base development on clear questions (Representative of health insurance fund)
			Control mechanism	Deliberately wrong decisions by AI to check users (Caregiver representative)	Intelligent design and smart implementation to counter automation bias (Caregiver representative)	Implementation and testing of risk control measures to avoid automation bias (Medical product consultant)
		Studies	Study conduction	Proof of benefit in real-world use (Physician representative (Intensive care))	Demonstrate success in trials to gain public acceptance and trust (Physician representative (Intensive care))	Proof of evidence through studies (Representative of quality assurance)	Benefit assessment in the form of studies (Representative of health insurance fund)	Perform prospective randomized trials to demonstrate benefit (Physician representative (Intensive care))
				Need for more valid (comparative) studies (Representative of an ethics committee)	Tracking side effects in the context of studies (Representative of quality assurance)
			Quality of studies	The higher the quality of the study design, the more reliable the results (Representative of health insurance fund)	Clean, best possible study design depending on the disease (Representative of health insurance fund)	Orientation of studies to IQWIG or involvement of experts (Representative of health insurance fund)
			External audit	Critical external review of studies (Representative of health insurance fund)	Monitoring of trials by patient organizations to increase acceptance (Physician representative (Intensive care))
			Financing	Federal, state or EU funding for prospective studies (Physician representative (Intensive care))	Providing financial ressources to conduct studies (Physician representative (Intensive care))
		User	Training / Education	Training in the use of AI and errors in its use by humans (Representative of health insurance fund)	Teaching digital skills and decision support systems as part of medical education (Physician representative (Intensive care))	Develop a non-mandatory continuing education program (Physician representative (Intensive care))	Offer regular training courses (Caregiver representative)	Involve and train users (Caregiver representative)
				Training courses with AI specific content (Representative of health insurance fund)	Users need to be trained to use AI (Representative of health insurance fund)	Training courses with the possibility to try out (Caregiver representative)	Training to convey that recommendations for action should be reviewed (Caregiver representative)	Communicating the topic, especially in workshops (Caregiver representative)
				Modular training courses with application exercises under stress (Caregiver representative)	Communicating the decision paths of AI in studies or other educational programs (Caregiver representative)	Education and training to teach the technology behind AI (Caregiver representative)	Training courses (Caregiver representative)	Consider, train and communicate how existing care pathways will change as a result of AI (Representative of quality assurance)
				Staff training (Representative of an ethics committee)	Explaining the phenomenon of automation bias in teaching and training (Representative of an ethics committee)	Good training in correct application and interpretation (Representative of an ethics committee)	Users who can also modify the system should be trained (Developer of AI-based CDSS)	Continuing education for clinical professionals to promote openness to AI (Researcher – AI in healthcare)
				Users who modify the system need training, consumers who use the result do not (Developer of AI-based CDSS)	Basic training on the topic of AI (Representative of quality management)	Training so that recommendations for action are not blindly accepted (Developer of AI-based CDSS)	Awareness and training regarding the limitations of AI and the untested implementation of recommendations for action (Developer of AI-based CDSS)	Incorporate AI systems as part of medical education (Developer of AI-based CDSS)
				Participation and training to understand that AI will not replace humans (Caregiver representative)	Training on interpretation of results (Representative of quality assurance)	User skills must grow with use (Medical product consultant)
			Relief	Reducing the burden on physicians, whose decision-making skills are particularly needed to assess complex cases (Representative of an ethics committee)	Caregivers need to feel that systems make their daily work easier or are good for patients (Representative of health insurance fund)	Relief of clinicians for scientific tasks (Developer of AI-based CDSS)	Gain time for AI in medicine by useing AI in documentation (Physician representative (Intensive care))	For now, AI applications should not lead to much additional work for doctors (Representative of quality assurance)
				Consideration of the application context (especially the temporal valence of the users) (Medical product consultant)
			Critical attitude	Critical review of systems when medical diagnoses, therapies, or prognoses are inadequate (Representative of an ethics committee)	AI-based decisions need to be critically scrutinized and validated like any as other parameter (Medical product consultant)	Only implement untested recommendations for action if there is a sufficiently high level of certainty due to validation (Medical product consultant)	Supervision of the decisions made by AI (Researcher - Social and health law)	Critical attitude toward the use of AI (Representative of quality management)
				Don't blindly trust AI, check the results (Representative of health insurance fund)	Mutual skepticism between AI and users (Caregiver representative)	Question recommendations for action independent of AI or human nature (Representative of quality management)	Sensitize and motivate employees to adopt a critical and questioning attitude (Representative of quality management)	Change structural framework conditions so that caregivers do not have the feeling that they are working off the top of their heads (Caregiver representative)
				AI should only support thinking, not take over (Caregiver representative)	Plausibility check of results (Representative of health insurance fund)	Critical questioning of negative results (Representative of health insurance fund)	Take false alarms seriously (Representative of quality management)	Gain more trust in AI decisions (Caregiver representative)
			Communication	Patient trust is built through providers (Caregiver representative)	Information and transparency for patients (Representative of health insurance fund)	Open and transparent handling of AI by physicians towards patients (Patient representative)	Communicating the use of AI to patients to increase acceptance (Developer of AI-based CDSS)	Integration of AI as a discussion partner between doctors and patients (Patient representative)
			Competence	Medical and nursing expertise required for deployment (Caregiver representative)	Personal and professional competence to retain decision-making authority (Caregiver representative)	Independence from the AI (Representative of health insurance fund)	Staff must still be able to make decisions without AI (Representative of health insurance fund)	Preservation of (implicit) empirical knowledge in the medical system (Representative of an ethics committee)
				Conscious handling of differences in populations and application of AI (Developer of AI-based CDSS)	Quality comes with the application routine (Medical product consultant)	Competence of the decision maker to deal with decisions made by AI (Caregiver representative)	Trust grows with competence (Representative of quality assurance)
		Data	Data quality	Improving training data (Representative of an ethics committee)	Obtaining high quality data (Representative of health insurance fund)	Using data management to improve the quality of available data (Developer of AI-based CDSS)	Development based on good data with the involvement of specialists (Caregiver representative)	Reflective data synthesis or reflective filling of incomplete data sets (Medical product consultant)
				Make the validity of the primary data pool transparent (Representative of quality assurance)
			Data Scope	The more complete the data base, the better the result (Representative of health insurance fund)	No exclusion of data based on age, origin or gender (Patient representative)	Consideration of age and diseases in the data base (Patient representative)	Inclusion of analog and unstructured data to gain additional insights (Developer of AI-based CDSS)	Analysis of older, longitudinal data leads to good statistics (Developer of AI-based CDSS)
				Grow the database to get better results (Patient representative)	Broad database based on all values, all populations (Patient representative)	Create a broad database (Medical product consultant)	Expand data bases to include women and minorities (Representative of quality management)	Need for equally weighted data sets with representation of minorities (Researcher – AI in healthcare)
			Data Standardization	Data standardization and interoperability to bring data together and make it editable (Physician representative (Intensive care))	Germany-wide, standardized data integration solutions and standardized data protection (Developer of AI-based CDSS)	Generic data patterns should be specified (Developer of AI-based CDSS)
			Data Availability	Creation of a German and European data pool (Representative of quality assurance)	Creation of a nationwide network to obtain sufficiently large data sets (Researcher – AI in healthcare)	Ensure high availability of data (Caregiver representative)	Provision of data so that private companies can also access them for the development of AI-based CDSS (Medical product consultant)	Integrate experts to read out subject-specific documents (Developer of AI-based CDSS)
				Analog data from the hospital should be available digitally via the service payers (Developer of AI-based CDSS)	Machine reading of PDFs (scans) (Developer of AI-based CDSS)	Digital reading of PDFs and photos using OCR (Developer of AI-based CDSS)
		Law	Approval / Certification	Certification by independent bodies to increase acceptance (Patient representative)	Approval of AI should not lead to major additional costs compared to conventional medical devices (Medical product consultant)	Designated bodies need more staff with a STEM background (Medical product consultant)	Review of AI by independent institutes (Patient representative)	Certification authorizing the use of AI (Caregiver representative)
			Data protection	Nationwide, standardized data integration solutions and standardized data protection (Developer of AI-based CDSS)	Data protection officers should not cause artificial problems (Caregiver representative)	Avoid data protection problems through plug and play with hardware solutions (Developer of AI-based CDSS)	Data protection standards must be appropriate (Representative of quality assurance)	Patients should be able to actively decide whether their data can be used for research (Developer of AI-based CDSS)
			Liability	Legal establishment of the diagnostic and therapeutic responsibility of physicians (Patient representative)	Clarification of roles and responsibilities (Representative of quality assurance)	Increasing acceptance through liability regulations (Representative of an ethics committee)	Physicians must be prepared to take personal responsibility (Representative of quality assurance)	Inform users about the legal framework regarding liability (Caregiver representative)
				The user should always be the person responsible for the decision (Representative of quality assurance)
			Others	Duty to report and publish errors (Patient representative)	Obligation to report and track the causes of incorrect decision recommendations (Patient representative)
		General	Level of digitalization	Changing people's mindsets and expanding the IT infrastructure (Representative of quality management)	Need for high performance computing (Physician representative (Intensive care))	Ensure fast, reliable and resilient operations (Caregiver representative)	Standardized digitization to close documentation gaps (Caregiver representative)
			Financing	The federal states should participate in the fincancing of hospital and in particular in the financing of the digitalization infrastructure (Caregiver representative)	German social policy should contribute to the financing of infrastructure within the digitalization of health care (Caregiver representative)	Incentives to obtain better data (Representative of health insurance fund)	Financial incentives for service providers (Representative of health insurance fund)
			Communication between players	Common language across professions (Caregiver representative)	Chief Medical IT Officer can build bridges between stakeholders and drive AI integration (Developer of AI-based CDSS)
			Information about AI	Publish and communicate the benefits of AI (Developer of AI-based CDSS)	Communicate the limitations of AI (Researcher – AI in healthcare)	Public relations and showrooms to convince people of the benefits (Researcher - Social and health law)	Education and transparency create acceptance (Representative of quality management)	Change people's mindset and expand IT infrastructure (Representative of quality management)
				Presentation of AI can create or destroy trust (Medical product consultant)	Transparent presentation of the purpose and scope ofAI use (Representative of quality assurance)	Communicate ease of use to increase adaption (Developer of AI-based CDSS)	Communicate practical examples to create acceptance (Developer of AI-based CDSS)	Convey skepticism about technology to younger people, introduce technology to older people (Representative of an ethics committee)
				Educate people about AI technology to avoid exaggerated expectations (Caregiver representative)	Explain and transparently present of the technology and that the decision remains with the physician (Caregiver representative)	Introduce professionals to the technology and highlight patient benefits (Representative of quality assurance)	Increase user acceptance (Caregiver representative)	Communication to correctly classify the quality of AI (Medical product consultant)
				Explain how AI works and what its limitations are (Research Institution Computer Science)	Explain that the systems can save time, which benefits the patient (Representative of quality assurance)	Clarify that the technology saves time and does not take away expertise (Representative of quality assurance)	Clarify that the output is basically suggestions (Representative of quality assurance)	Highlighting the benefits and allaying the fears of staff, patients and relatives (Physician representative (Intensive care))
			New professions	Improve data quality with the help of new professions (e.g. data secretary) (Representative of an ethics committee)
			Premature deployment	Phase in which the system runs in the background and decision discrepancies are discovered (Developer of AI-based CDSS)	Proceed from the most competent to the less competent users and learn from mistakes in the process (Representative of quality assurance)	Cooperation with competent institutions in order to achieve a certain quality of the systems (Representative of quality assurance)	Use AI with highly competent people first and roll it out later (Representative of quality assurance)	First of all, demonstrate functionality with competent and good people (Representative of quality assurance)
			User definition	Manufacturer must clearly define who should and should not use the AI (Representative of quality assurance)
			No staff replacement	Do not use technology to replace or compensate for a lack of skilled personnel (Representative of quality assurance)	Clarify that the decision remains with the physician (Researcher - Social and health law)	Teamwork /cooperation between AI and user (Caregiver representative)	AI only as decision support, not for decision making (Physician representative (Intensive care))	Diagnosis and therapy decisions must remain with the physician (Physician representative (Intensive care))
				Do not want to undermine physician expertise with technology (Representative of quality assurance)
			Others	With good systems, acceptance will come automatically with use (Caregiver representative)	Future generations are more open to AI (Researcher – AI in healthcare)	Software consulting firms must be available as contacts (Representative of an ethics committee)
